# Supplementary material for: Dismantling the Component-Specific Effects of Yogic Breathing: Feasibility of a Fully Remote Three-Arm RCT with Virtual Laboratory Visits and Wearable Physiology
Source: Int J Environ Res Public Health. 2023 Feb 11;20(4):3180. doi: 10.3390/ijerph20043180 (PMC9958552; doi:10.3390/ijerph20043180)
Supplement: Supplementary file 1 [file ijerph-20-03180-s001.zip]

Archive with 1 entries (1 files):
- ijerph-2102459-supplementary.pdf
